# Supplementary material for: Facile Fabrication of Polyaniline/Pbs Nanocomposite for High-Performance Supercapacitor Application
Source: Nanomaterials (Basel). 2022 Feb 28;12(5):817. doi: 10.3390/nano12050817 (PMC8912390; doi:10.3390/nano12050817)
Supplement: Supplementary file 1 [file nanomaterials-12-00817-s001.zip]

Archive with 1 entries (1 files):
- nanomaterials-1548440-supplementary.pdf
